# Supplementary material for: Effects of Tetrahydrolipstatin on Glioblastoma in Mice: MRI-Based Morphologic and Texture Analysis Correlated with Histopathology and Immunochemistry Findings—A Pilot Study
Source: Cancers (Basel). 2024 Apr 21;16(8):1591. doi: 10.3390/cancers16081591 (PMC11048907; doi:10.3390/cancers16081591)
Supplement: Supplementary file 1 [file cancers-16-01591-s001.zip]

Archive with 1 entries (1 files):
- cancers-2954948-supplementary.pdf
